# Supplementary material for: γδ T Cells Mediate Protective Immunity Following Vaccination with an Insect-Based Chikungunya Fever Vaccine in Mice
Source: Pathogens. 2025 Aug 30;14(9):863. doi: 10.3390/pathogens14090863 (PMC12472593; doi:10.3390/pathogens14090863)
Supplement: Supplementary file 1 [file pathogens-14-00863-s001.zip]

Archive with 1 entries (1 files):
- pathogens-3731327-supplementary.pdf
